# Supplementary material for: An Unruptured True Aneurysm of the Uterine Artery during Pregnancy
Source: Diagnostics (Basel). 2022 Oct 11;12(10):2459. doi: 10.3390/diagnostics12102459 (PMC9600217; doi:10.3390/diagnostics12102459)
Supplement: Supplementary file 1 [file diagnostics-12-02459-s001.zip]

Archive with 3 entries (2 files):
- diagnostics-1970061-supplementary/
- diagnostics-1970061-supplementary/Video S1.mp4
- diagnostics-1970061-supplementary/Video S2.mp4
